# Supplementary material for: The miR-100-5p Targets SMARCA5 to Regulate the Apoptosis and Intracellular Survival of BCG in Infected THP-1 Cells
Source: Cells. 2023 Feb 1;12(3):476. doi: 10.3390/cells12030476 (PMC9914254; doi:10.3390/cells12030476)
Supplement: Supplementary file 1 [file cells-12-00476-s001.zip]

Archive with 1 entries (1 files):
- cells-2101062-supplementary.pdf
